# Supplementary material for: Oral and Fecal Microbiome in Molar-Incisor Pattern Periodontitis
Source: Front Cell Infect Microbiol. 2020 Oct 8;10:583761. doi: 10.3389/fcimb.2020.583761 (PMC7578221; doi:10.3389/fcimb.2020.583761)
Supplement: Supplementary file 1 [file Table_1.xlsx]

## Sheet: Online resource 2
Supplementary Table 1. Species with statistical significant difference (nonparatric t test, P < 0.05) between GC/MIP and Control in each compared site: oral biofilm (OB), supragingival (SP), subgingival healthy (SH), and subgingival affected sites of GC/MIP vs. SH of Control (SAxSH). Red squares indicate species more abundant in GC/MIP and blue squares indicate species more abundant in Control. *…
Phylum	Family	Genus and specie				Site
Absconditabacteria_(SR1)	Absconditabacteria_(SR1)_[F-1]	Absconditabacteria_(SR1)_[G-1] bacterium_HMT_875	x			SH
Actinobacteria	Actinomycetaceae	Actinomyces cardiffensis	x			SH
Actinobacteria	Actinomycetaceae	Actinomyces naeslundii		y		OB, SAxSH
Actinobacteria	Actinomycetaceae	Actinomyces sp._HMT_169		y		OB, SH
Actinobacteria	Actinomycetaceae	Actinomyces sp._HMT_414	x			OB, SH, SAxSH
Actinobacteria	Actinomycetaceae	Actinomyces sp._HMT_525	x			OB, SP, SH, SAxSH
Actinobacteria	Atopobiaceae	Olsenella sp._HMT_807	x			SP
Actinobacteria	Atopobiaceae	Olsenella uli	x			SAxSH
Actinobacteria	Eggerthellaceae	Eggerthella lenta		y		SAxSH
Actinobacteria	Micrococcaceae	Rothia dentocariosa		y		OB, SH, SAxSH
Actinobacteria	Micrococcaceae	Rothia mucilaginosa		y		OB
Actinobacteria	Propionibacteriaceae	Pseudopropionibacterium propionicum	x			SP
Actinobacteria	Propionibacteriaceae	Pseudopropionibacterium sp._HMT_194		y		OB
Bacteroidetes	Bacteroidaceae	Bacteroidaceae_[G-1] bacterium_HMT_272	x			OB, SAxSH
Bacteroidetes	Bacteroidaceae	Bacteroides heparinolyticus		y		SAxSH
Bacteroidetes	Bacteroidetes_[F-1]	Bacteroidetes_[G-3] bacterium_HMT_280	x			OB, SAxSH
Bacteroidetes	Bacteroidetes_[F-1]	Bacteroidetes_[G-5] bacterium_HMT_511	x			OB, SAxSH
Bacteroidetes	Bacteroidetes_[F-1]	Bacteroidetes_[G-7] bacterium_HMT_911		y		SAxSH
Bacteroidetes	Flavobacteriaceae	Bergeyella sp._HMT_206		y		OB
Bacteroidetes	Flavobacteriaceae	Bergeyella sp._HMT_322		y		SAxSH
Bacteroidetes	Flavobacteriaceae	Bergeyella sp._HMT_422		y		SAxSH
Bacteroidetes	Flavobacteriaceae	Bergeyella sp._HMT_900		y		OB
Bacteroidetes	Flavobacteriaceae	Capnocytophaga gingivalis		y		OB, SP, SAxSH
Bacteroidetes	Flavobacteriaceae	Capnocytophaga granulosa		y		OB
Bacteroidetes	Flavobacteriaceae	Capnocytophaga sp._HMT_324		y		OB
Bacteroidetes	Flavobacteriaceae	Capnocytophaga sputigena		y		SAxSH
Bacteroidetes	Porphyromonadaceae	Porphyromonas endodontalis	x			OB, SAxSH
Bacteroidetes	Porphyromonadaceae	Porphyromonas gingivalis	x			OB
Bacteroidetes	Porphyromonadaceae	Porphyromonas pasteri		y		OB
Bacteroidetes	Porphyromonadaceae	Porphyromonas sp._HMT_285	x			SAxSH
Bacteroidetes	Porphyromonadaceae	Porphyromonas sp._HMT_930		y		OB
Bacteroidetes	Porphyromonadaceae	Tannerella forsythia	x			SAxSH
Bacteroidetes	Porphyromonadaceae	Tannerella sp._HMT_808		y		SAxSH
Bacteroidetes	Prevotellaceae	Alloprevotella sp._HMT_914		y		SAxSH
Bacteroidetes	Prevotellaceae	Prevotella baroniae	x			OB
Bacteroidetes	Prevotellaceae	Prevotella fusca	x			OB
Bacteroidetes	Prevotellaceae	Prevotella histicola		y		SAxSH
Bacteroidetes	Prevotellaceae	Prevotella nanceiensis		y		SAxSH
Bacteroidetes	Prevotellaceae	Prevotella oralis	x			OB, SAxSH
Bacteroidetes	Prevotellaceae	Prevotella scopos		y		SAxSH
Bacteroidetes	Prevotellaceae	Prevotella sp._HMT_301	x			OB
Bacteroidetes	Prevotellaceae	Prevotella sp._HMT_304	x			OB, SAxSH
Bacteroidetes	Prevotellaceae	Prevotella sp._HMT_313	x			SP
Bacteroidetes	Prevotellaceae	Prevotella sp._HMT_315	x			OB, SAxSH
Bacteroidetes	Prevotellaceae	Prevotella sp._HMT_376		y		SAxSH
Bacteroidetes	Prevotellaceae	Prevotella sp._HMT_472		y		SAxSH
Firmicutes	Carnobacteriaceae	Granulicatella adiacens		y		SAxSH
Firmicutes	Carnobacteriaceae	Granulicatella elegans		y		OB
Firmicutes	Clostridiales_[F-1]	Clostridiales_[F-1][G-2] bacterium_HMT_402		y		SAxSH
Firmicutes	Enterococcaceae	Enterococcus italicus		y		OB
Firmicutes	Erysipelotrichaceae	Bulleidia extructa	x			SAxSH
Firmicutes	Erysipelotrichaceae	Solobacterium moorei	x			OB
Firmicutes	Gemellaceae	Gemella haemolysans		y		OB, SP
Firmicutes	Gemellaceae	Gemella morbillorum		y		OB, SAxSH
Firmicutes	Gemellaceae	Gemella sanguinis		y		SAxSH
Firmicutes	Lachnospiraceae_[XIV]	Johnsonella sp._HMT_166	x			SP
Firmicutes	Lachnospiraceae_[XIV]	Lachnoanaerobaculum sp._HMT_496	x			OB, SAxSH
Firmicutes	Lachnospiraceae_[XIV]	Lachnospiraceae_[G-3] bacterium_HMT_100	x			SH
Firmicutes	Lachnospiraceae_[XIV]	Lachnospiraceae_[G-8] bacterium_HMT_500	x			OB, SAxSH
Firmicutes	Lachnospiraceae_[XIV]	Stomatobaculum sp._HMT_097		y		OB, SAxSH
Firmicutes	Lachnospiraceae_[XIV]	Stomatobaculum sp._HMT_373	x			SAxSH
Firmicutes	Mollicutes_[F-2]	Mollicutes_[G-2] bacterium_HMT_906	x			OB
Firmicutes	Peptococcaceae	Peptococcus sp._HMT_167	x			OB, SAxSH
Firmicutes	Peptostreptococcaceae_[XI]	Filifactor alocis	x			OB, SAxSH
Firmicutes	Peptostreptococcaceae_[XI]	Peptostreptococcaceae_[XI][G-3] bacterium_HMT_950	x			SAxSH
Firmicutes	Peptostreptococcaceae_[XI]	Peptostreptococcaceae_[XI][G-4] bacterium_HMT_369	x			OB, SAxSH
Firmicutes	Peptostreptococcaceae_[XI]	Peptostreptococcaceae_[XI][G-5] bacterium_HMT_493	x			SH*, SAxSH*
Firmicutes	Peptostreptococcaceae_[XI]	Eubacterium saphenum	x			OB, SAxSH
Firmicutes	Peptostreptococcaceae_[XI]	Eubacterium nodatum	x			OB, SAxSH
Firmicutes	Selenomonadaceae	Centipeda periodontii	x			SP*
Firmicutes	Selenomonadaceae	Mitsuokella sp._HMT_131		y		SAxSH
Firmicutes	Selenomonadaceae	Selenomonas artemidis	x			SP
Firmicutes	Selenomonadaceae	Selenomonas flueggei	x			SH
Firmicutes	Selenomonadaceae	Selenomonas infelix	x			OB, SH
Firmicutes	Selenomonadaceae	Selenomonas sp._HMT_126	x			SH
Firmicutes	Selenomonadaceae	Selenomonas sp._HMT_134	x			OB, SAxSH
Firmicutes	Selenomonadaceae	Selenomonas sp._HMT_936	x			SH
Firmicutes	Selenomonadaceae	Selenomonas sputigena	x			OB, SAxSH
Firmicutes	Streptococcaceae	Streptococcus cristatus_clade_578		y		OB
Firmicutes	Streptococcaceae	Streptococcus gordonii		y		SAxSH
Firmicutes	Streptococcaceae	Streptococcus oralis_subsp._tigurinus_clade_071		y		OB, SAxSH
Firmicutes	Streptococcaceae	Streptococcus sp._HMT_056		y		OB, SP
Firmicutes	Veillonellaceae	Dialister sp._HMT_119		y		SAxSH
Firmicutes	Veillonellaceae	Veillonella atypica		y		SAxSH
Firmicutes	Veillonellaceae	Veillonella sp._HMT_917	x			OB
Firmicutes	Veillonellaceae	Veillonellaceae_[G-1] bacterium_HMT_135	x			OB, SP, SH, SAxSH
Firmicutes	Veillonellaceae	Veillonellaceae_[G-1] bacterium_HMT_145	x			OB, SAxSH
Fusobacteria	Fusobacteriaceae	Fusobacterium gonidiaformans		y		OB
Fusobacteria	Leptotrichiaceae	Leptotrichia goodfellowii		y		OB
Fusobacteria	Leptotrichiaceae	Leptotrichia sp._HMT_212	x			SP
Fusobacteria	Leptotrichiaceae	Leptotrichia sp._HMT_215	x			SP
Fusobacteria	Leptotrichiaceae	Leptotrichia sp._HMT_392	x			SAxSH*
Fusobacteria	Leptotrichiaceae	Leptotrichia sp._HMT_879		y		SP
Fusobacteria	Leptotrichiaceae	Sneathia sanguinegens	x			OB, SP
Gracilibacteria_(GN02)	Gracilibacteria_(GN02)_[F-1]	Gracilibacteria_(GN02)_[G-1] bacterium_HMT_871		y		OB, SAxSH*
Proteobacteria	Burkholderiaceae	Lautropia mirabilis		y		OB
Proteobacteria	Campylobacteraceae	Campylobacter showae	x			OB
Proteobacteria	Campylobacteraceae	Campylobacter sputorum		y		OB
Proteobacteria	Cardiobacteriaceae	Cardiobacterium hominis		y		SAxSH
Proteobacteria	Commamonadaceae	Acidovorax ebreus	x			SP, SAxSH
Proteobacteria	Desulfobulbaceae	Desulfobulbus sp._HMT_041	x			OB, SAxSH
Proteobacteria	Desulfovibrionaceae	Desulfovibrio sp._HMT_040	x			SAxSH*
Proteobacteria	Helicobacteraceae	Helicobacter pylori	x			SAxSH
Proteobacteria	Neisseriaceae	Kingella denitrificans		y		OB
Proteobacteria	Neisseriaceae	Kingella oralis		y		OB, SH, SAxSH
Proteobacteria	Neisseriaceae	Kingella sp._HMT_012		y		OB
Proteobacteria	Neisseriaceae	Neisseria flavescens		y		OB
Proteobacteria	Neisseriaceae	Neisseria sp._HMT_018		y		OB
Proteobacteria	Neisseriaceae	Neisseria sp._HMT_020		y		OB
Proteobacteria	Pasteurellaceae	Aggregatibacter actinomycetemcomitans	x			SAxSH
Proteobacteria	Pasteurellaceae	Aggregatibacter aphrophilus		y		OB
Proteobacteria	Pasteurellaceae	Aggregatibacter paraphrophilus		y		OB, SP
Proteobacteria	Pasteurellaceae	Aggregatibacter sp._HMT_458		y		OB
Proteobacteria	Pasteurellaceae	Haemophilus parahaemolyticus		y		OB
Proteobacteria	Pasteurellaceae	Haemophilus parainfluenzae		y		SAxSH
Proteobacteria	Pasteurellaceae	Haemophilus sp._HMT_036		y		OB
Proteobacteria	Pasteurellaceae	Haemophilus sp._HMT_908		y		OB
Proteobacteria	Rhodocyclaceae	Rhodocyclus sp._HMT_028	x			OB, SP*
Proteobacteria	Xanthomonadaceae	Stenotrophomonas maltophilia	x			SP
Saccharibacteria_(TM7)	Saccharibacteria_(TM7)_[F-1]	Saccharibacteria_(TM7)_[G-1] bacterium_HMT_347		y		OB
Saccharibacteria_(TM7)	Saccharibacteria_(TM7)_[F-1]	Saccharibacteria_(TM7)_[G-1] bacterium_HMT_349	x			SP
Saccharibacteria_(TM7)	Saccharibacteria_(TM7)_[F-1]	Saccharibacteria_(TM7)_[G-1] bacterium_HMT_952	x			SH
Saccharibacteria_(TM7)	Saccharibacteria_(TM7)_[F-1]	Saccharibacteria_(TM7)_[G-6] bacterium_HMT_870		y		OB
Spirochaetes	Spirochaetaceae	Treponema denticola	x			SAxSH
Spirochaetes	Spirochaetaceae	Treponema maltophilum	x			SAxSH
Spirochaetes	Spirochaetaceae	Treponema parvum	x			OB, SAxSH
Spirochaetes	Spirochaetaceae	Treponema socranskii	x			OB, SAxSH
Spirochaetes	Spirochaetaceae	Treponema sp._HMT_227	x			SH*, SAxSH*
Spirochaetes	Spirochaetaceae	Treponema sp._HMT_231	x			OB, SAxSH
Spirochaetes	Spirochaetaceae	Treponema sp._HMT_234	x			SAxSH
Spirochaetes	Spirochaetaceae	Treponema sp._HMT_238	x			OB, SAxSH
Spirochaetes	Spirochaetaceae	Treponema sp._HMT_249	x			SAxSH
Spirochaetes	Spirochaetaceae	Treponema sp._HMT_263	x			OB
Spirochaetes	Spirochaetaceae	Treponema sp._HMT_270	x			OB
Spirochaetes	Spirochaetaceae	Treponema sp._HMT_490	x			SAxSH
Spirochaetes	Spirochaetaceae	Treponema sp._HMT_508	x			SP
Spirochaetes	Spirochaetaceae	Treponema sp._HMT_518	x			OB, SAxSH
Synergistetes	Synergistaceae	Fretibacterium fastidiosum	x			OB, SAxSH
Synergistetes	Synergistaceae	Fretibacterium sp._HMT_358	x			OB, SAxSH
Synergistetes	Synergistaceae	Fretibacterium sp._HMT_359	x			OB, SAxSH
Synergistetes	Synergistaceae	Fretibacterium sp._HMT_361	x			SAxSH
