# Supplementary material for: Oral and Fecal Microbiome in Molar-Incisor Pattern Periodontitis
Source: Front Cell Infect Microbiol. 2020 Oct 8;10:583761. doi: 10.3389/fcimb.2020.583761 (PMC7578221; doi:10.3389/fcimb.2020.583761)
Supplement: Supplementary file 3 [file Table_3.xlsx]

## Sheet: Online resource 7
Supplementary Table 3. Core microbiome based on species present in the gut microbiome of 50% of the individuals of GC/MIP, Control and shared species. *, higher abundance in patients with GC/MIP compared to Control. #, higher abundance in Control compared do GC/MIP (P < 0.05, nonparametric t test).
GC/MIP	Shared		Control
Aerococcus viridans	Abiotrophia defectiva	Mycoplasma salivarium	Actinomyces naeslundii
Alloprevotella sp._HMT_912	Absconditabacteria_(SR1)_[G-1] bacterium_HMT_345	Neisseria bacilliformis	Agrobacterium tumefaciens
Bacteroidetes_[G-6] bacterium_HMT_516*	Acidipropionibacterium acidifaciens	Neisseria elongata	Bacteroidetes_[G-3] bacterium_HMT_280
Cutibacterium acnes	Acidovorax ebreus	Neisseria mucosa	Bifidobacterium scardovii
Erysipelothrix tonsillarum*	Actinomyces gerencseriae	Olsenella profusa	Campylobacter ureolyticus
Jonquetella anthropi	Actinomyces massiliensis	Olsenella sp._HMT_939	Catonella sp._HMT_451
Lachnoanaerobaculum sp._HMT_089	Actinomyces meyeri	Oribacterium asaccharolyticum	Corynebacterium appendicis
Lachnospiraceae_[G-7] bacterium_HMT_163	Actinomyces sp._HMT_170	Oribacterium sinus	Cryptobacterium curtum
Lactobacillus salivarius	Actinomyces sp._HMT_448	Oribacterium sp._HMT_078	Desulfomicrobium orale
Mycobacterium leprae	Aggregatibacter actinomycetemcomitans	Oribacterium sp._HMT_102	Fusobacterium naviforme
Neisseria oralis	Aggregatibacter sp._HMT_458	Parvimonas sp._HMT_110	Gardnerella vaginalis
Olsenella uli	Aggregatibacter sp._HMT_512	Peptidiphaga sp._HMT_183	Gemella sanguinis#
Peptostreptococcus anaerobius*	Alloprevotella rava	Peptococcus sp._HMT_167	Leptotrichia sp._HMT_221
Porphyromonas uenonis	Alloprevotella sp._HMT_473	Peptococcus sp._HMT_168	Leptotrichia sp._HMT_847
Prevotella marshii*	Alloprevotella sp._HMT_914	Peptoniphilaceae_[G-1] bacterium_HMT_113	Lysinibacillus fusiformis
Prevotella nanceiensis	Alloprevotella tannerae	Peptoniphilaceae_[G-2] bacterium_HMT_790	Megasphaera micronuciformis
Prevotella sp._HMT_293	Anaeroglobus geminatus	Peptoniphilaceae_[G-3] bacterium_HMT_929	Neisseria flavescens
Saccharibacteria_(TM7)_[G-8] bacterium_HMT_955	Anaerolineae_[G-1] bacterium_HMT_439	Peptostreptococcaceae_[XI][G-1] bacterium_HMT_383	Peptidiphaga gingivicola
Selenomonas artemidis	Atopobium parvulum	Peptostreptococcaceae_[XI][G-1] infirmum	Peptostreptococcaceae_[XI][G-5] bacterium_HMT_493
Selenomonas sp._HMT_136	Bacteroidaceae_[G-1] bacterium_HMT_272	Peptostreptococcaceae_[XI][G-1] sulci	Prevotella buccae
Treponema sp._HMT_927	Bacteroidales_[G-2] bacterium_HMT_274	Peptostreptococcaceae_[XI][G-2] bacterium_HMT_091	Prevotella enoeca
	Bacteroides heparinolyticus	Peptostreptococcaceae_[XI][G-3] bacterium_HMT_495	Prevotella micans
	Bacteroides pyogenes	Peptostreptococcaceae_[XI][G-3] bacterium_HMT_950	Prevotella pallens
	Bacteroides zoogleoformans	Peptostreptococcaceae_[XI][G-4] bacterium_HMT_103	Prevotella pleuritidis
	Bacteroidetes_[G-3] bacterium_HMT_281	Peptostreptococcaceae_[XI][G-4] bacterium_HMT_369	Prevotella saccharolytica
	Bacteroidetes_[G-3] bacterium_HMT_436	Peptostreptococcaceae_[XI][G-5] saphenum	Prevotella sp._HMT_314
	Bacteroidetes_[G-3] bacterium_HMT_899	Peptostreptococcaceae_[XI][G-6] nodatum	Prevotella veroralis
	Bacteroidetes_[G-5] bacterium_HMT_507	Peptostreptococcaceae_[XI][G-7] bacterium_HMT_081	Pseudopropionibacterium propionicum
	Bacteroidetes_[G-5] bacterium_HMT_511	Peptostreptococcaceae_[XI][G-7] yurii_subsp._schtitka*	Saccharibacteria_(TM7)_[G-6] bacterium_HMT_870
	Bacteroidetes_[G-7] bacterium_HMT_911	Peptostreptococcaceae_[XI][G-7] yurii_subspp._yurii_&_margaretiae	Scardovia wiggsiae
	Bergeyella sp._HMT_206	Peptostreptococcaceae_[XI][G-9] brachy	Staphylococcus schleiferi
	Bergeyella sp._HMT_322	Peptostreptococcus stomatis	Streptococcus mutans
	Bergeyella sp._HMT_422	Porphyromonas catoniae	Treponema pectinovorum
	Bergeyella sp._HMT_900	Porphyromonas endodontalis	Treponema sp._HMT_247#
	Bergeyella sp._HMT_907	Porphyromonas gingivalis	Veillonellaceae_[G-1] bacterium_HMT_150
	Bifidobacterium dentium	Porphyromonas pasteri
	Bifidobacterium longum	Porphyromonas sp._HMT_275
	Bulleidia extructa	Porphyromonas sp._HMT_277
	Burkholderia cepacia	Porphyromonas sp._HMT_284
	Butyrivibrio sp._HMT_080	Porphyromonas sp._HMT_285
	Butyrivibrio sp._HMT_090	Prevotella aurantiaca
	Butyrivibrio sp._HMT_455	Prevotella baroniae
	Campylobacter concisus	Prevotella buccalis
	Campylobacter gracilis	Prevotella dentalis
	Campylobacter showae	Prevotella denticola
	Capnocytophaga gingivalis	Prevotella fusca
	Capnocytophaga leadbetteri	Prevotella histicola
	Capnocytophaga sp._HMT_326	Prevotella intermedia
	Capnocytophaga sp._HMT_336	Prevotella maculosa
	Capnocytophaga sp._HMT_412	Prevotella melaninogenica
	Capnocytophaga sp._HMT_863	Prevotella nigrescens
	Capnocytophaga sp._HMT_864	Prevotella oris
	Capnocytophaga sputigena	Prevotella oulorum
	Cardiobacterium hominis	Prevotella salivae
	Cardiobacterium valvarum	Prevotella scopos
	Catonella sp._HMT_164	Prevotella shahii
	Clostridiales_[F-1][G-1] bacterium_HMT_093	Prevotella sp._HMT_292
	Clostridiales_[F-1][G-2] bacterium_HMT_402	Prevotella sp._HMT_301
	Clostridiales_[F-3][G-1] bacterium_HMT_876	Prevotella sp._HMT_304
	Corynebacterium durum	Prevotella sp._HMT_309
	Corynebacterium matruchotii	Prevotella sp._HMT_313
	Corynebacterium pseudodiphtheriticum	Prevotella sp._HMT_317
	Desulfobulbus sp._HMT_041	Prevotella sp._HMT_376
	Desulfovibrio fairfieldensis*	Prevotella sp._HMT_443
	Dialister invisus	Prevotella sp._HMT_472
	Dialister micraerophilus	Prevotella sp._HMT_526
	Dialister pneumosintes	Pseudomonas stutzeri
	Dialister sp._HMT_119	Pyramidobacter piscolens
	Eggerthella lenta	Ralstonia pickettii
	Eggerthia catenaformis	Rothia dentocariosa
	Eikenella corrodens	Rothia mucilaginosa
	Erysipelotrichaceae_[G-1] bacterium_HMT_905	Ruminococcaceae_[G-2] bacterium_HMT_085
	Escherichia coli	Ruminococcaceae_[G-3] bacterium_HMT_366
	Fastidiosipila sanguinis	Ruminococcaceae_[G-3] bacterium_HMT_381
	Filifactor alocis	Saccharibacteria_(TM7)_[G-1] bacterium_HMT_346
	Finegoldia magna	Saccharibacteria_(TM7)_[G-1] bacterium_HMT_348
	Fretibacterium fastidiosum	Saccharibacteria_(TM7)_[G-1] bacterium_HMT_349
	Fretibacterium sp._HMT_359	Saccharibacteria_(TM7)_[G-1] bacterium_HMT_488
	Fusobacterium gonidiaformans	Saccharibacteria_(TM7)_[G-1] bacterium_HMT_952
	Fusobacterium nucleatum_subsp._polymorphum	Saccharibacteria_(TM7)_[G-3] bacterium_HMT_351
	Fusobacterium nucleatum_subsp._vincentii	Saccharibacteria_(TM7)_[G-5] bacterium_HMT_356
	Fusobacterium periodonticum	Schlegelella aquatica
	Gemella morbillorum	Schlegelella thermodepolymerans
	Gemella sp._HMT_928	Selenomonas flueggei
	Granulicatella adiacens	Selenomonas infelix
	Granulicatella elegans	Selenomonas noxia
	Haemophilus parainfluenzae	Selenomonas sp._HMT_137
	Johnsonella ignava	Selenomonas sp._HMT_501
	Johnsonella sp._HMT_166	Selenomonas sp._HMT_892
	Kingella oralis	Selenomonas sputigena
	Klebsiella pneumoniae	Shuttleworthia satelles
	Kocuria palustris	Slackia exigua
	Lachnoanaerobaculum orale*	Sneathia sanguinegens
	Lachnoanaerobaculum saburreum	Solobacterium moorei
	Lachnoanaerobaculum sp._HMT_496	Stomatobaculum longum
	Lachnoanaerobaculum umeaense	Stomatobaculum sp._HMT_097
	Lachnospiraceae_[G-10] bacterium_HMT_094	Stomatobaculum sp._HMT_373
	Lachnospiraceae_[G-2] bacterium_HMT_088	Streptococcus anginosus
	Lachnospiraceae_[G-2] bacterium_HMT_096	Streptococcus gordonii
	Lachnospiraceae_[G-3] bacterium_HMT_100	Streptococcus intermedius
	Lachnospiraceae_[G-7] bacterium_HMT_086	Streptococcus oralis_subsp._tigurinus_clade_071
	Lachnospiraceae_[G-8] bacterium_HMT_500*	Streptococcus sanguinis
	Lactobacillus paracasei	Streptococcus vestibularis
	Lactobacillus pentosus	Tannerella forsythia
	Lautropia mirabilis	Tannerella sp._HMT_286
	Lawsonella clevelandensis	Tannerella sp._HMT_808
	Leptotrichia buccalis	Treponema denticola
	Leptotrichia goodfellowii	Treponema maltophilum
	Leptotrichia hofstadii	Treponema socranskii
	Leptotrichia hongkongensis	Treponema sp._HMT_231
	Leptotrichia shahii	Treponema sp._HMT_234
	Leptotrichia sp._HMT_212	Treponema sp._HMT_236
	Leptotrichia sp._HMT_223	Treponema sp._HMT_237
	Leptotrichia sp._HMT_417	Treponema sp._HMT_251
	Leptotrichia sp._HMT_498	Treponema sp._HMT_257
	Leptotrichia wadei	Treponema sp._HMT_262
	Megasphaera sp._HMT_123	Veillonella atypica
	Megasphaera sp._HMT_841	Veillonella denticariosi
	Micavibrio aeruginosavorus	Veillonella dispar
	Mitsuokella multacida	Veillonella parvula
	Mitsuokella sp._HMT_131	Veillonella rogosae
	Mitsuokella sp._HMT_521	Veillonellaceae_[G-1] bacterium_HMT_129
	Mogibacterium neglectum	Veillonellaceae_[G-1] bacterium_HMT_132
	Mogibacterium timidum	Veillonellaceae_[G-1] bacterium_HMT_135
	Moraxella sp._HMT_276	Veillonellaceae_[G-1] bacterium_HMT_155
	Mycoplasma faucium
